# Supplementary material for: ﻿Morphology and molecular phylogeny of Pleurosigmapacificum sp. nov. (Pleurosigmataceae), a new tropical pelagic species from the Western Pacific Ocean
Source: PhytoKeys. 2023 Jun 2;227:99–108. doi: 10.3897/phytokeys.227.103890 (PMC10257139; doi:10.3897/phytokeys.227.103890)
Supplement: XML Treatment for Pleurosigma pacificum [file phytokeys.227.103890-treatment1.xml]

<!DOCTYPE tp:taxon-treatment
  PUBLIC "-//TaxonX//DTD Taxonomic Treatment Publishing DTD v0 20100105//EN" "tax-treatment-NSO.dtd">
<tp:taxon-treatment xmlns:tp="http://www.plazi.org/taxpub"><tp:treatment-meta><kwd-group><label>Taxon classification</label><kwd>
              <named-content content-type="kingdom">Plantae</named-content>
            </kwd><kwd>
              <named-content content-type="order">Naviculales</named-content>
            </kwd><kwd>
              <named-content content-type="family">Pleurosigmataceae</named-content>
            </kwd></kwd-group><mixed-citation publication-type="journal"><person-group><name><surname>Du</surname><given-names>Fei-Chao</given-names></name><name><surname>Li</surname><given-names>Yu-Hang</given-names></name><name><surname>Xu</surname><given-names>Kui-Dong</given-names></name></person-group><article-title>﻿Morphology and molecular phylogeny of <italic><tp:taxon-name><tp:taxon-name-part taxon-name-part-type="genus" reg="Pleurosigma">Pleurosigma</tp:taxon-name-part><tp:taxon-name-part taxon-name-part-type="species" reg="pacificum">pacificum</tp:taxon-name-part></tp:taxon-name></italic> sp. nov. (<tp:taxon-name><tp:taxon-name-part taxon-name-part-type="family">Pleurosigmataceae</tp:taxon-name-part></tp:taxon-name>), a new tropical pelagic species from the Western Pacific Ocean</article-title><source>PhytoKeys</source><day>02</day><month>06</month><year>2023</year><volume>227</volume><fpage>99</fpage><lpage>108</lpage><pub-id pub-id-type="doi">10.3897/phytokeys.227.103890</pub-id></mixed-citation></tp:treatment-meta><tp:nomenclature><label>﻿</label><tp:taxon-name>
            <object-id xmlns:xlink="http://www.w3.org/1999/xlink" content-type="arpha" xlink:type="simple">B2483978-A8C5-5523-A3D7-05CE762E04B3</object-id>
            <tp:taxon-name-part taxon-name-part-type="genus" reg="Pleurosigma">Pleurosigma</tp:taxon-name-part>
            <tp:taxon-name-part taxon-name-part-type="species" reg="pacificum">pacificum</tp:taxon-name-part>
          </tp:taxon-name><tp:taxon-status xmlns:xlink="http://www.w3.org/1999/xlink" xlink:type="simple">sp. nov.</tp:taxon-status><xref ref-type="fig" rid="F1">Fig. 1</xref><xref ref-type="table" rid="T2">, Table 2</xref></tp:nomenclature><tp:treatment-sec sec-type="description" id="SECID0EYKAE"><title>Description.</title><p>Valves lanceolate, gradually tapering towards the subacute ends, 45.0–51.5 µm long and 13.0–15.6 µm wide (Fig. <xref ref-type="fig" rid="F1">1A–D</xref>). Raphe filiform, straight, slightly curved near poles (Fig. <xref ref-type="fig" rid="F1">1A–D</xref>). Raphe angle +2° to +4°. Valve center roundish (Fig. <xref ref-type="fig" rid="F1">1E</xref>, arrowhead). Terminal area funnel-shaped (Fig. <xref ref-type="fig" rid="F1">1F</xref>). Transverse striae straight, parallel throughout, 21–22 in 10 µm, oblique striae 21–23 in 10 µm, intersecting at an angle between 32° to 35°.</p><fig id="F1" position="float" orientation="portrait"><object-id xmlns:xlink="http://www.w3.org/1999/xlink" content-type="doi" xlink:type="simple">10.3897/phytokeys.227.103890.figure1</object-id><object-id xmlns:xlink="http://www.w3.org/1999/xlink" content-type="arpha" xlink:type="simple">7FC22A19-C04B-5DC0-8B43-47A11AF73967</object-id><label>Figure 1.</label><caption><p><bold>A–F</bold><abbrev xmlns:xlink="http://www.w3.org/1999/xlink" xlink:title="light microscopy" id="ABBRID0EYLAE" xlink:type="simple">LM</abbrev> photographs of <italic><tp:taxon-name><tp:taxon-name-part taxon-name-part-type="genus" reg="Pleurosigma">P.</tp:taxon-name-part><tp:taxon-name-part taxon-name-part-type="species" reg="pacificum">pacificum</tp:taxon-name-part></tp:taxon-name></italic><bold>A–D</bold> cleaned frustules showing parallel transverse striae under <abbrev xmlns:xlink="http://www.w3.org/1999/xlink" xlink:title="light microscopy" id="ABBRID0EJMAE" xlink:type="simple">LM</abbrev><bold>E</bold> valve center showing a roundish central area (arrowhead) <bold>F</bold> funnel-shaped terminal area in apical position <bold>G–L</bold><abbrev xmlns:xlink="http://www.w3.org/1999/xlink" xlink:title="scanning electron microscopy" id="ABBRID0ETMAE" xlink:type="simple">SEM</abbrev> photographs of <italic><tp:taxon-name><tp:taxon-name-part taxon-name-part-type="genus" reg="Pleurosigma">P.</tp:taxon-name-part><tp:taxon-name-part taxon-name-part-type="species" reg="pacificum">pacificum</tp:taxon-name-part></tp:taxon-name></italic><bold>G</bold> internal view of the whole valve <bold>H</bold> internal valve central area showing straight, slight expanded raphe fissures (arrowhead) and nodule bordered by two arched bars <bold>I</bold> internal raphe fissures terminate in helictoglossae at the apices (arrowhead) <bold>J</bold> external view of the whole valve showing the terminal fissures curving into opposite directions <bold>K</bold> external central area of valve showing straight, simple raphe fissures (arrowhead) <bold>L</bold> terminal fissures (arrowhead). Scale bars: 10 μm (<bold>A–F</bold>); 5 μm (<bold>G</bold>, <bold>J</bold>); 1 μm (<bold>H</bold>, <bold>I</bold>, <bold>K</bold>, <bold>L</bold>).</p></caption><graphic xmlns:xlink="http://www.w3.org/1999/xlink" xlink:href="phytokeys-227-099_article-103890__-g001.jpg" position="float" orientation="portrait" xlink:type="simple" id="oo_858193.jpg"><uri content-type="original_file" xlink:type="simple">https://binary.pensoft.net/fig/858193</uri></graphic></fig><p>In <abbrev xmlns:xlink="http://www.w3.org/1999/xlink" xlink:title="scanning electron microscopy" id="ABBRID0EDOAE" xlink:type="simple">SEM</abbrev>, internally, raphe fissures terminate in helictoglossae at apices, orientated in opposite direction to one another (Fig. <xref ref-type="fig" rid="F1">1G, I</xref>, arrowhead). Internal central fissures straight, slightly expanded (Fig. <xref ref-type="fig" rid="F1">1H</xref>, arrowhead). Central nodule is raised and flanked by two central bars (Fig. <xref ref-type="fig" rid="F1">1H</xref>). External central raphe fissures straight, simple (Fig. <xref ref-type="fig" rid="F1">1K</xref>, arrowhead). Terminal fissures bent to opposite side of valve, not extending onto valve mantle (Fig. <xref ref-type="fig" rid="F1">1L</xref>, arrowhead). Areolae loculate with external opening slits and internal poroids (Fig. <xref ref-type="fig" rid="F1">1G, J</xref>).</p></tp:treatment-sec><tp:treatment-sec sec-type="Holotype" id="SECID0E6OAE"><title>Holotype.</title><p>MBMCAS286904, an example is illustrated in Fig. <xref ref-type="fig" rid="F1">1A, E, F</xref>. This slide was deposited in the Marine Biological Museum, Chinese Academy of Sciences, Qingdao, China.</p></tp:treatment-sec><tp:treatment-sec sec-type="Isotype" id="SECID0EJPAE"><title>Isotype.</title><p>MBMCAS286905, an example is illustrated in Fig. <xref ref-type="fig" rid="F1">1C</xref>. This slide was deposited in the Marine Biological Museum, Chinese Academy of Sciences, Qingdao, China.</p></tp:treatment-sec><tp:treatment-sec sec-type="type locality" id="SECID0ETPAE"><title>Type locality.</title><p><named-content xmlns:xlink="http://www.w3.org/1999/xlink" content-type="dwc:verbatimCoordinates" xlink:type="simple"><named-content content-type="geo-json" specific-use="{&#34;type&#34;:&#34;Point&#34;,&#34;coordinates&#34;:[141.993833,7.004333]}" id="NCID0E3PAE" xlink:type="simple">7°0.26'N, 141°59.63'E</named-content></named-content>, the upper 200 m water column in the tropical Western Pacific Ocean.</p></tp:treatment-sec><tp:treatment-sec sec-type="etymology" id="SECID0EBQAE"><title>Etymology.</title><p>Named after the Pacific Ocean where the species was discovered.</p></tp:treatment-sec><tp:treatment-sec sec-type="distribution" id="SECID0EGQAE"><title>Distribution and ecology.</title><p><italic><tp:taxon-name><tp:taxon-name-part taxon-name-part-type="genus" reg="Pleurosigma">Pleurosigma</tp:taxon-name-part><tp:taxon-name-part taxon-name-part-type="species" reg="pacificum">pacificum</tp:taxon-name-part></tp:taxon-name></italic> is a planktonic species known only from the type locality. The water temperature was 28.5 °C and salinity about 33.4 during sampling.</p></tp:treatment-sec><tp:treatment-sec sec-type="Gene sequences" id="SECID0EXQAE"><title>Gene sequences.</title><p>These sequences were deposited in the GenBank (SSU rDNA <ext-link xmlns:xlink="http://www.w3.org/1999/xlink" ext-link-type="gen" xlink:href="OQ437519" xlink:type="simple">OQ437519</ext-link>, LSU rDNA <ext-link xmlns:xlink="http://www.w3.org/1999/xlink" ext-link-type="gen" xlink:href="OQ549922" xlink:type="simple">OQ549922</ext-link>, <italic>rbc</italic>L <ext-link xmlns:xlink="http://www.w3.org/1999/xlink" ext-link-type="gen" xlink:href="OQ473490" xlink:type="simple">OQ473490</ext-link> and <italic>psb</italic>C <ext-link xmlns:xlink="http://www.w3.org/1999/xlink" ext-link-type="gen" xlink:href="OQ437519" xlink:type="simple">OQ437519</ext-link>).</p></tp:treatment-sec><tp:treatment-sec sec-type="PhycoBank registration" id="SECID0E6RAE"><title>PhycoBank registration.</title><p><ext-link xmlns:xlink="http://www.w3.org/1999/xlink" xlink:href="http://phycobank.org/103761" ext-link-type="uri" xlink:type="simple">http://phycobank.org/103761</ext-link>.</p><sec sec-type="﻿Molecular phylogenetic analyses" id="SECID0EKSAE"><title>﻿Molecular phylogenetic analyses</title><p>The BLASTn search showed that the SSU rDNA sequence of <italic><tp:taxon-name><tp:taxon-name-part taxon-name-part-type="genus" reg="Pleurosigma">P.</tp:taxon-name-part><tp:taxon-name-part taxon-name-part-type="species" reg="pacificum">pacificum</tp:taxon-name-part></tp:taxon-name></italic> shares 97.65% identity with an uncultured marine eukaryote (<ext-link xmlns:xlink="http://www.w3.org/1999/xlink" ext-link-type="gen" xlink:href="KC771201" xlink:type="simple">KC771201</ext-link>). The <italic>rbc</italic>L gene sequence of <italic><tp:taxon-name><tp:taxon-name-part taxon-name-part-type="genus" reg="Pleurosigma">P.</tp:taxon-name-part><tp:taxon-name-part taxon-name-part-type="species" reg="pacificum">pacificum</tp:taxon-name-part></tp:taxon-name></italic> shares 92.54% identity with <italic><tp:taxon-name><tp:taxon-name-part taxon-name-part-type="genus" reg="Pleurosigma">P.</tp:taxon-name-part><tp:taxon-name-part taxon-name-part-type="species" reg="intermedium">intermedium</tp:taxon-name-part></tp:taxon-name></italic> (<ext-link xmlns:xlink="http://www.w3.org/1999/xlink" ext-link-type="gen" xlink:href="NC_066077" xlink:type="simple">NC_066077</ext-link>). The <abbrev xmlns:xlink="http://www.w3.org/1999/xlink" xlink:title="maximum likelihood" id="ABBRID0EHUAE" xlink:type="simple">ML</abbrev>, <abbrev xmlns:xlink="http://www.w3.org/1999/xlink" xlink:title="Bayesian inference" id="ABBRID0ELUAE" xlink:type="simple">BI</abbrev> and <abbrev xmlns:xlink="http://www.w3.org/1999/xlink" xlink:title="maximum parsimony" id="ABBRID0EPUAE" xlink:type="simple">MP</abbrev> phylogenetic tree based on the concatenated SSU rDNA and <italic>rbc</italic>L gene showed that <italic><tp:taxon-name><tp:taxon-name-part taxon-name-part-type="genus" reg="Pleurosigma">P.</tp:taxon-name-part><tp:taxon-name-part taxon-name-part-type="species" reg="pacificum">pacificum</tp:taxon-name-part></tp:taxon-name></italic> belongs to the clade of the genus <italic><tp:taxon-name><tp:taxon-name-part taxon-name-part-type="genus" reg="Pleurosigma">Pleurosigma</tp:taxon-name-part></tp:taxon-name></italic> with high support (IQ-TREE ultrafast bootstrap value = 99, Mrbayes posterior probability = 1.00, <abbrev xmlns:xlink="http://www.w3.org/1999/xlink" xlink:title="maximum parsimony" id="ABBRID0ERVAE" xlink:type="simple">MP</abbrev> standard boostrap value = 77 and <abbrev xmlns:xlink="http://www.w3.org/1999/xlink" xlink:title="maximum parsimony" id="ABBRID0EVVAE" xlink:type="simple">MP</abbrev> jacknife value = 85). The <italic><tp:taxon-name><tp:taxon-name-part taxon-name-part-type="genus" reg="Pleurosigma">P.</tp:taxon-name-part><tp:taxon-name-part taxon-name-part-type="species" reg="pacificum">pacificum</tp:taxon-name-part></tp:taxon-name></italic> is basal to all other species of <italic><tp:taxon-name><tp:taxon-name-part taxon-name-part-type="genus" reg="Pleurosigma">Pleurosigma</tp:taxon-name-part></tp:taxon-name></italic>, and branched earlier than the two slightly sigmoid species, <italic><tp:taxon-name><tp:taxon-name-part taxon-name-part-type="genus" reg="Pleurosigma">P.</tp:taxon-name-part><tp:taxon-name-part taxon-name-part-type="species" reg="planctonicum">planctonicum</tp:taxon-name-part></tp:taxon-name></italic> and <italic><tp:taxon-name><tp:taxon-name-part taxon-name-part-type="genus" reg="Pleurosigma">P.</tp:taxon-name-part><tp:taxon-name-part taxon-name-part-type="species" reg="intermedium">intermedium</tp:taxon-name-part></tp:taxon-name></italic> (Fig. <xref ref-type="fig" rid="F2">2</xref>, Suppl. material <xref ref-type="supplementary-material" rid="S2">2</xref>).</p><fig id="F2" position="float" orientation="portrait"><object-id xmlns:xlink="http://www.w3.org/1999/xlink" content-type="doi" xlink:type="simple">10.3897/phytokeys.227.103890.figure2</object-id><object-id xmlns:xlink="http://www.w3.org/1999/xlink" content-type="arpha" xlink:type="simple">FD91DAAC-EDE7-525E-9000-3AD4DDB0305D</object-id><label>Figure 2.</label><caption><p>Maximum likelihood (<abbrev xmlns:xlink="http://www.w3.org/1999/xlink" xlink:title="maximum likelihood" id="ABBRID0ERXAE" xlink:type="simple">ML</abbrev>) and Bayesian inference (<abbrev xmlns:xlink="http://www.w3.org/1999/xlink" xlink:title="Bayesian inference" id="ABBRID0EVXAE" xlink:type="simple">BI</abbrev>) phylogenetic trees based on the concatenated SSU rDNA and <italic>rbc</italic>L sequences. The values on each node indicate <abbrev xmlns:xlink="http://www.w3.org/1999/xlink" xlink:title="maximum likelihood" id="ABBRID0EFYAE" xlink:type="simple">ML</abbrev> bootstrap and Bayesian posterior probabilities (%), respectively. Only bootstrap values over 50% are shown on the tree. Black dot indicate <abbrev xmlns:xlink="http://www.w3.org/1999/xlink" xlink:title="maximum likelihood" id="ABBRID0EJYAE" xlink:type="simple">ML</abbrev>/<abbrev xmlns:xlink="http://www.w3.org/1999/xlink" xlink:title="Bayesian inference" id="ABBRID0ENYAE" xlink:type="simple">BI</abbrev> = 100/1.00. The asterisk indicates the topological incongruence between <abbrev xmlns:xlink="http://www.w3.org/1999/xlink" xlink:title="maximum likelihood" id="ABBRID0ERYAE" xlink:type="simple">ML</abbrev> and <abbrev xmlns:xlink="http://www.w3.org/1999/xlink" xlink:title="Bayesian inference" id="ABBRID0EVYAE" xlink:type="simple">BI</abbrev> trees.</p></caption><graphic xmlns:xlink="http://www.w3.org/1999/xlink" xlink:href="phytokeys-227-099_article-103890__-g002.jpg" position="float" orientation="portrait" xlink:type="simple" id="oo_858194.jpg"><uri content-type="original_file" xlink:type="simple">https://binary.pensoft.net/fig/858194</uri></graphic></fig></sec></tp:treatment-sec><tp:treatment-sec><!--Section generated to contain objects referenced in tp:taxon-treatment.--><table-wrap id="T2" position="float" orientation="portrait"><label>Table 2.</label><caption><p>Comparison of morphological features of <italic><tp:taxon-name><tp:taxon-name-part taxon-name-part-type="genus" reg="Pleurosigma">Pleurosigma</tp:taxon-name-part><tp:taxon-name-part taxon-name-part-type="species" reg="pacificum">pacificum</tp:taxon-name-part></tp:taxon-name></italic> sp. nov. with similar species.</p></caption><table id="TID0E2XAG" rules="all"><tbody><tr><th rowspan="1" colspan="1">Characteristics</th><th rowspan="1" colspan="1"><italic><tp:taxon-name><tp:taxon-name-part taxon-name-part-type="genus" reg="Pleurosigma">P.</tp:taxon-name-part><tp:taxon-name-part taxon-name-part-type="species" reg="pacificum">pacificum</tp:taxon-name-part></tp:taxon-name></italic> sp. nov.</th><th rowspan="1" colspan="1">
                <italic>
                  <tp:taxon-name><tp:taxon-name-part taxon-name-part-type="genus" reg="Pleurosigma">P.</tp:taxon-name-part><tp:taxon-name-part taxon-name-part-type="species" reg="simonsenii">simonsenii</tp:taxon-name-part></tp:taxon-name>
                </italic>
                <sup>#</sup>
              </th><th rowspan="1" colspan="1">
                <italic>
                  <tp:taxon-name><tp:taxon-name-part taxon-name-part-type="genus" reg="Pleurosigma">P.</tp:taxon-name-part><tp:taxon-name-part taxon-name-part-type="species" reg="indicum">indicum</tp:taxon-name-part></tp:taxon-name>
                </italic>
              </th><th rowspan="1" colspan="1">
                <italic>
                  <tp:taxon-name><tp:taxon-name-part taxon-name-part-type="genus" reg="Pleurosigma">P.</tp:taxon-name-part><tp:taxon-name-part taxon-name-part-type="species" reg="atlanticum">atlanticum</tp:taxon-name-part></tp:taxon-name>
                </italic>
              </th><th rowspan="1" colspan="1">
                <italic>
                  <tp:taxon-name><tp:taxon-name-part taxon-name-part-type="genus" reg="Pleurosigma">P.</tp:taxon-name-part><tp:taxon-name-part taxon-name-part-type="species" reg="nubecula">nubecula</tp:taxon-name-part></tp:taxon-name>
                </italic>
              </th></tr><tr><td rowspan="1" colspan="1">Length (µm)</td><td rowspan="1" colspan="1">45.0–51.5</td><td rowspan="1" colspan="1">300–600</td><td rowspan="1" colspan="1">70–90</td><td rowspan="1" colspan="1">69–76</td><td rowspan="1" colspan="1">82–85</td></tr><tr><td rowspan="1" colspan="1">Width (µm)</td><td rowspan="1" colspan="1">13.0–15.6</td><td rowspan="1" colspan="1">40–75</td><td rowspan="1" colspan="1">8–11</td><td rowspan="1" colspan="1">13.0–16.5</td><td rowspan="1" colspan="1">16</td></tr><tr><td rowspan="1" colspan="1">Raphe angle</td><td rowspan="1" colspan="1">2–3°</td><td rowspan="1" colspan="1">
                <abbrev xmlns:xlink="http://www.w3.org/1999/xlink" xlink:title="not documented" id="ABBRID0EXEAG" xlink:type="simple">ND</abbrev>
              </td><td rowspan="1" colspan="1">2.5–2.6°</td><td rowspan="1" colspan="1">1.2°</td><td rowspan="1" colspan="1">1.2–1.9°</td></tr><tr><td rowspan="1" colspan="1">Transverse striae in 10 µm</td><td rowspan="1" colspan="1">21–22</td><td rowspan="1" colspan="1">28–30</td><td rowspan="1" colspan="1">23–28</td><td rowspan="1" colspan="1">20</td><td rowspan="1" colspan="1">25–26</td></tr><tr><td rowspan="1" colspan="1">Oblique striae in 10 µm</td><td rowspan="1" colspan="1">21–23</td><td rowspan="1" colspan="1">30</td><td rowspan="1" colspan="1">20–24</td><td rowspan="1" colspan="1">20</td><td rowspan="1" colspan="1">23–25</td></tr><tr><td rowspan="1" colspan="1">Stria angle</td><td rowspan="1" colspan="1">32–35°</td><td rowspan="1" colspan="1">60°</td><td rowspan="1" colspan="1">44–48°</td><td rowspan="1" colspan="1">60°</td><td rowspan="1" colspan="1">60–61°</td></tr><tr><td rowspan="1" colspan="1">Valve outline</td><td rowspan="1" colspan="1">lanceolate</td><td rowspan="1" colspan="1">Lanceolate, slightly sigmoid</td><td rowspan="1" colspan="1">Lanceolate, slightly sigmoid</td><td rowspan="1" colspan="1">Lanceolate</td><td rowspan="1" colspan="1">Narrowly lanceolate</td></tr><tr><td rowspan="1" colspan="1">Raphe</td><td rowspan="1" colspan="1">Straight, slightly deflected near the apices</td><td rowspan="1" colspan="1">Straight, sigmoid before the ends</td><td rowspan="1" colspan="1">Straight, eccentric towards the ends</td><td rowspan="1" colspan="1">Straight, slightly deflected at poles</td><td rowspan="1" colspan="1">Very slightly deflected</td></tr><tr><td rowspan="1" colspan="1">Apices</td><td rowspan="1" colspan="1">Subacute</td><td rowspan="1" colspan="1">very acute</td><td rowspan="1" colspan="1">Subacute</td><td rowspan="1" colspan="1">Blunt rounded obtuse</td><td rowspan="1" colspan="1">Subacute</td></tr><tr><td rowspan="1" colspan="1">Internal view areolae</td><td rowspan="1" colspan="1">elliptical without bars</td><td rowspan="1" colspan="1">
                <abbrev xmlns:xlink="http://www.w3.org/1999/xlink" xlink:title="not documented" id="ABBRID0EBJAG" xlink:type="simple">ND</abbrev>
              </td><td rowspan="1" colspan="1">elliptical, bisected by a narrow silica bar</td><td rowspan="1" colspan="1">
                <abbrev xmlns:xlink="http://www.w3.org/1999/xlink" xlink:title="not documented" id="ABBRID0EMJAG" xlink:type="simple">ND</abbrev>
              </td><td rowspan="1" colspan="1">elliptical, bisected by a narrow silica bar</td></tr><tr><td rowspan="1" colspan="1">Sources</td><td rowspan="1" colspan="1">This study (n = 20)</td><td rowspan="1" colspan="1">
                <xref ref-type="bibr" rid="B27">Simonsen (1974)</xref>
              </td><td rowspan="1" colspan="1"><xref ref-type="bibr" rid="B27">Simonsen (1974)</xref>; <xref ref-type="bibr" rid="B25">Sar et al. (2012)</xref></td><td rowspan="1" colspan="1">Heiden and Kolbe (1928)</td><td rowspan="1" colspan="1">
                <xref ref-type="bibr" rid="B25">Sar et al. (2012)</xref>
              </td></tr></tbody></table><table-wrap-foot><fn><p><abbrev xmlns:xlink="http://www.w3.org/1999/xlink" xlink:title="not documented" id="ABBRID0E3KAG" xlink:type="simple">ND</abbrev> = not documented. <sup>#</sup>Identified as <italic><tp:taxon-name><tp:taxon-name-part taxon-name-part-type="genus" reg="Pleurosigma">P.</tp:taxon-name-part><tp:taxon-name-part taxon-name-part-type="species" reg="planctonicum">planctonicum</tp:taxon-name-part></tp:taxon-name></italic> in original description.</p></fn></table-wrap-foot></table-wrap><supplementary-material xmlns:xlink="http://www.w3.org/1999/xlink" id="S2" position="float" orientation="portrait" xlink:type="simple"><object-id content-type="doi" xlink:type="simple">10.3897/phytokeys.227.103890.suppl2</object-id><object-id content-type="zenodo_dep_id" xlink:type="simple">8002727</object-id><object-id content-type="arpha" xlink:type="simple">9A96F8FD-137A-5933-8668-9AB2843BB785</object-id><label>Supplementary material 2</label><caption><p>Maximum parsimony (<abbrev xlink:title="maximum parsimony" id="ABBRID0EX5BG" xlink:type="simple">MP</abbrev>) phylogenetic trees based on the concatenated SSU rDNA and <italic>rbc</italic>L gene sequences</p></caption><statement content-type="dataType"><label>Data type</label><p>figure (pdf file)</p></statement><media xlink:href="phytokeys-227-099_article-103890__-s002.pdf" mimetype="application" mime-subtype="pdf" position="float" orientation="portrait" xlink:type="simple" id="oo_858196.pdf"><uri content-type="original_file" xlink:type="simple">https://binary.pensoft.net/file/858196</uri></media><permissions><license xlink:type="simple"><license-p>This dataset is made available under the Open Database License (http://opendatacommons.org/licenses/odbl/1.0/). The Open Database License (ODbL) is a license agreement intended to allow users to freely share, modify, and use this Dataset while maintaining this same freedom for others, provided that the original source and author(s) are credited.</license-p></license></permissions><attrib specific-use="authors">Fei-Chao Du, Yu-Hang Li, Kui-Dong Xu</attrib></supplementary-material></tp:treatment-sec><ref-list><ref id="B27"><mixed-citation xmlns:xlink="http://www.w3.org/1999/xlink" xlink:type="simple"><person-group><name name-style="western"><surname>Simonsen</surname><given-names>R</given-names></name></person-group> (<year>1974</year>) <article-title>The diatom plankton of the Indian Ocean Expedition of R/V” Meteor” 1964–1965. Meteor Forschungsergebnisse: Reihe D.</article-title><source>Biologie</source><volume>19</volume>: <fpage>1</fpage>–<lpage>107</lpage>.</mixed-citation></ref><ref id="B25"><mixed-citation xmlns:xlink="http://www.w3.org/1999/xlink" xlink:type="simple"><person-group><name name-style="western"><surname>Sar</surname><given-names>EA</given-names></name><name name-style="western"><surname>Hinz</surname><given-names>F</given-names></name><name name-style="western"><surname>Sterrenburg</surname><given-names>FA</given-names></name><name name-style="western"><surname>Lavigne</surname><given-names>AS</given-names></name><name name-style="western"><surname>Lofeudo</surname><given-names>S</given-names></name><name name-style="western"><surname>Sunesen</surname><given-names>I</given-names></name></person-group> (<year>2012</year>) <article-title>Species of <italic><tp:taxon-name><tp:taxon-name-part taxon-name-part-type="genus">Pleurosigma</tp:taxon-name-part></tp:taxon-name></italic> (<tp:taxon-name><tp:taxon-name-part taxon-name-part-type="family">Pleurosigmataceae</tp:taxon-name-part></tp:taxon-name>) with lanceolate or slightly sigmoid valve outlines: Analysis of type material.</article-title><source>Diatom Research</source><volume>27</volume>(<issue>4</issue>): <fpage>237</fpage>–<lpage>253</lpage>. <ext-link xlink:href="10.1080/0269249X.2012.720611" ext-link-type="doi" xlink:type="simple">https://doi.org/10.1080/0269249X.2012.720611</ext-link></mixed-citation></ref></ref-list></tp:taxon-treatment>
